# Supplementary material for: The Genetic Basis for the Increased Prevalence of Metabolic Syndrome among Post-Traumatic Stress Disorder Patients
Source: Int J Mol Sci. 2022 Oct 19;23(20):12504. doi: 10.3390/ijms232012504 (PMC9604263; doi:10.3390/ijms232012504)
Supplement: Supplementary file 1 [file ijms-23-12504-s001.zip]

Archive with 1 entries (1 files):
- ijms-1956300-supplementary.pdf
